# Supplementary material for: Arabis watsonii (P.H.Davis) F.K.Mey.: An overlooked cruciferous species from eastern Anatolia and its phylogenetic position
Source: PhytoKeys. 2016 Dec 1;(75):57–68. doi: 10.3897/phytokeys.75.10568 (PMC5234537; doi:10.3897/phytokeys.75.10568)
Supplement: XML Treatment for Arabis watsonii [file phytokeys.75.10568-treatment1.xml]

<!DOCTYPE tp:taxon-treatment
  PUBLIC "-//TaxonX//DTD Taxonomic Treatment Publishing DTD v0 20100105//EN" "tax-treatment-NSO.dtd">
<tp:taxon-treatment xmlns:tp="http://www.plazi.org/taxpub"><tp:treatment-meta><kwd-group><label>Taxon classification</label><kwd><named-content content-type="kingdom">Plantae</named-content></kwd><kwd><named-content content-type="order">Brassicales</named-content></kwd><kwd><named-content content-type="family">Brassicaceae</named-content></kwd></kwd-group><mixed-citation publication-type="journal"><person-group><name><surname>Özüdoğru</surname><given-names>Barış</given-names></name><name><surname>Fırat</surname><given-names>Mehmet</given-names></name></person-group><article-title><italic><tp:taxon-name><tp:taxon-name-part taxon-name-part-type="genus">Arabis</tp:taxon-name-part> <tp:taxon-name-part taxon-name-part-type="species">watsonii</tp:taxon-name-part></tp:taxon-name></italic> (P.H.Davis) F.K.Mey.: An overlooked cruciferous species from eastern Anatolia and its phylogenetic position</article-title><source>PhytoKeys</source><day>1</day><month>12</month><year>2016</year><volume>2016</volume><issue>75</issue><fpage>57</fpage><lpage>68</lpage><pub-id pub-id-type="doi">10.3897/phytokeys.75.10568</pub-id></mixed-citation></tp:treatment-meta><tp:nomenclature><tp:taxon-name>
              <tp:taxon-name-part taxon-name-part-type="genus">Arabis</tp:taxon-name-part>
              <tp:taxon-name-part taxon-name-part-type="species">watsonii</tp:taxon-name-part>
            </tp:taxon-name><tp:taxon-authority>(P.H.Davis) F.K.Mey (in Meyer 2006 p.187)</tp:taxon-authority><tp:nomenclature-citation-list><tp:nomenclature-citation><tp:taxon-name>
              <tp:taxon-name-part taxon-name-part-type="genus">Arabis</tp:taxon-name-part>
              <tp:taxon-name-part taxon-name-part-type="species">watsonii</tp:taxon-name-part>
            </tp:taxon-name><comment>Basionym: <tp:taxon-name><tp:taxon-name-part taxon-name-part-type="genus">Thlaspi</tp:taxon-name-part> <tp:taxon-name-part taxon-name-part-type="species">watsonii</tp:taxon-name-part></tp:taxon-name> P.H.Davis (in <xref ref-type="bibr" rid="B8">Davis et al. 1988</xref> p. 235) </comment></tp:nomenclature-citation></tp:nomenclature-citation-list></tp:nomenclature><tp:treatment-sec sec-type="material" id="SECID0ETMAE"><title>Type.</title><p>Turkey B9 Van: Çuh pass, Halanduran Da. and Güzeldere Tepe, dry stony slopes, locally common, 2800 m, flowers white, vi 1966, Albury, Cheese &amp; Watson 1438 (holo. K photo !).</p><p>Slender perennial herb. Stem erect, nearly glabrose, 13–30 cm high. Basal leaves up to 30 mm, oblong – obovate, petiolate, leaves on sterile shoots completely covered by branched trichomes, fertile shoot with branched trichomes on the leaves margin. Stem leaves narrowly oblong, very shortly auriculate, tapering to subacute apex, 5–32 × 2.5–10 mm with marginal trichomes. Sepals white-purplish, inner sepals saccate, 3–3.2 × 1–1.8 mm, outer sepals smooth, 2.7–3 × 1–1.5 mm. Petals white, 5.5–7 mm long, 1.5 mm broad above, tapering below into 1.5–2 mm claw. Stamens 6, long filaments 4, 3–4 mm, short filaments 2, 2.5 – 3 mm long, anther yellow, 0.8 – 1 × 0.3–0.4 mm. Pedicel up to 7–8 mm in fruit. Fruit ± constricted between seeds, 4–14 × 0.8–1.2 mm, with 6–8 seeds, style ca. 1 mm. Seeds brown, ovate-oblong, 0.9–1.1 × 0.5–0.7 mm.</p><p>Fl. and fr : 4–6. Alpine damp places, dry stony slopes, steppe. 1980–2800 m.</p></tp:treatment-sec><tp:treatment-sec sec-type="distribution" id="SECID0E1MAE"><title>Distribution:</title><p>Endemic. Irano –Turanian element (Fig. <xref ref-type="fig" rid="F2">2</xref>)</p><fig id="F2" position="float" orientation="portrait"><label>Figure 2.</label><caption><p>Distrubution of <italic><tp:taxon-name><tp:taxon-name-part taxon-name-part-type="genus">Arabis</tp:taxon-name-part> <tp:taxon-name-part taxon-name-part-type="species">watsonii</tp:taxon-name-part></tp:taxon-name></italic> (red dots). Map was taken from <xref ref-type="bibr" rid="B16">Fırat (2016)</xref>.</p></caption><graphic xmlns:xlink="http://www.w3.org/1999/xlink" xlink:href="phytokeys-075-057-g002.jpg" position="float" orientation="portrait" xlink:type="simple" id="oo_113316.jpg"/></fig></tp:treatment-sec><tp:treatment-sec sec-type="material" id="SECID0E6NAE"><title>Specimens examined.</title><p>
              <bold>TURKEY. B9 Van</bold>: Gürpınar district, from Güzeldere pass to Çuğ pass, damp places, 2495 m, <named-content xmlns:xlink="http://www.w3.org/1999/xlink" content-type="dwc:verbatimCoordinates" xlink:type="simple"><named-content content-type="geo-json" specific-use="{&#34;type&#34;:&#34;Point&#34;,&#34;coordinates&#34;:[43.963056,38.165833]}" id="NCID0EKOAE" xlink:type="simple">38°09'57"N, 43°57'47"E</named-content></named-content>, 19 May 2015, M. Fırat 32513 (herb. M. Fırat); ibid M. Fırat 32572 (<named-content xmlns:xlink="http://www.w3.org/1999/xlink" content-type="dwc:institutional_code" xlink:type="simple">HUB</named-content>, herb. M. Fırat) 11 June 2015; Bahçesaray district, from Ulubeyli village to Hizan, damp steppe, 2265 m, <named-content xmlns:xlink="http://www.w3.org/1999/xlink" content-type="dwc:verbatimCoordinates" xlink:type="simple"><named-content content-type="geo-json" specific-use="{&#34;type&#34;:&#34;Point&#34;,&#34;coordinates&#34;:[42.681389,38.129444]}" id="NCID0EWOAE" xlink:type="simple">38°07'46"N, 42°40'53"E</named-content></named-content>, 19 May 2014, M. Fırat 30870 (<named-content xmlns:xlink="http://www.w3.org/1999/xlink" content-type="dwc:institutional_code" xlink:type="simple">HUB</named-content>, herb. M. Fırat); ibid M. Fırat 30989 (<named-content xmlns:xlink="http://www.w3.org/1999/xlink" content-type="dwc:institutional_code" xlink:type="simple">HUB</named-content>, herb. M. Fırat) 21 June 2014; Bahçesaray, between Liçan Village and <!--PageBreak-->Kavuşşahap Mountains (Deve Mountain), humid steppe, 1980 m, 04.04.1999. M. Fırat 1077 (herb. M. Fırat); Bahçesaray, Altındere Village Kavuşşahap Mountains, damp places, 2300 m, 17.05.2000, M. Fırat 2122 (herb. M. Fırat); Bahçesaray, between Cevizlibelen Village and Arnos Mountain, humid steppe,2400 m, 23.06.2000, <italic>M. Fırat 2729</italic> (herb. M. Fırat); between Güzelsu (Hoşap) and Başkale, Güzeldere pass, meadows, 2550–2650 m, 10.06.2001, M. Armağan <italic>1073</italic> (<named-content xmlns:xlink="http://www.w3.org/1999/xlink" content-type="dwc:institutional_code" xlink:type="simple">VANF</named-content>); between Güzelsu (Hoşap) - Başkale, Güzeldere Pass, Güzeldere Hill, moist meadows, slopes, steppe, 2700–2800 m, 07.06.2002, M. Armağan 2423 (<named-content xmlns:xlink="http://www.w3.org/1999/xlink" content-type="dwc:institutional_code" xlink:type="simple">VANF</named-content>); between Güzelsu (Hoşap) and Başkale, Güzeldere pass, from Güzeldere gendarmerie station to Başkale, slopes, steppe and moist meadows, 2600–2730 m, 19.05.2001, M. Armağan 1130 (<named-content xmlns:xlink="http://www.w3.org/1999/xlink" content-type="dwc:institutional_code" xlink:type="simple">VANF</named-content>).</p></tp:treatment-sec><tp:treatment-sec sec-type="Vernacular name" id="SECID0EVPAE"><title>Vernacular name.</title><p>In Van province, indigenous people use name ‘Nançûk’ for <italic><tp:taxon-name><tp:taxon-name-part taxon-name-part-type="genus">Arabis</tp:taxon-name-part></tp:taxon-name></italic> species (<xref ref-type="bibr" rid="B15">Fırat 2013</xref>).</p><p>Field observations and records taken from relevant herbaria indicate that <italic><tp:taxon-name><tp:taxon-name-part taxon-name-part-type="genus">Arabis</tp:taxon-name-part> <tp:taxon-name-part taxon-name-part-type="species">watsonii</tp:taxon-name-part></tp:taxon-name></italic> has two distinct populations (Fig. <xref ref-type="fig" rid="F2">2</xref>). A large population growing around Bahçesaray district and a second population occurring in the Gürpınar district especially around the Güzeldere pass. Therefore total distribution areas for these populations were estimated separately. The area around Bahçesaray was calculated as 108.99 km<sup>2</sup> and the second area around Gürpınaras 2.69 km<sup>2</sup>. In summary, to propose IUCN threat categories of <italic><tp:taxon-name><tp:taxon-name-part taxon-name-part-type="genus">Arabis</tp:taxon-name-part> <tp:taxon-name-part taxon-name-part-type="species">watsonii</tp:taxon-name-part></tp:taxon-name></italic>, these two population groups and calculated areas were considered. The occupancy area (<abbrev xmlns:xlink="http://www.w3.org/1999/xlink" xlink:title="occupancy area" id="ABBRID0EERAE" xlink:type="simple">AOO</abbrev>) of <italic><tp:taxon-name><tp:taxon-name-part taxon-name-part-type="genus">Arabis</tp:taxon-name-part> <tp:taxon-name-part taxon-name-part-type="species">watsonii</tp:taxon-name-part></tp:taxon-name></italic> was calculated as 111.68 km<sup>2</sup> in which about 1000 individuals in each population were estimated to occur. Overgrazing and reaping activities by the local people were observed in field studies. Therefore, in accordance with the <!--PageBreak-->criteria of the <xref ref-type="bibr" rid="B17">IUCN (2016)</xref>, <italic><tp:taxon-name><tp:taxon-name-part taxon-name-part-type="genus">Arabis</tp:taxon-name-part> <tp:taxon-name-part taxon-name-part-type="species">watsonii</tp:taxon-name-part></tp:taxon-name></italic> is assessed here as “Vulnerable” [(<abbrev xmlns:xlink="http://www.w3.org/1999/xlink" xlink:title="vulnerable" id="ABBRID0EGSAE" xlink:type="simple">VU</abbrev>) (B2a, C2a(i))], because distribution area of the species is severely fragmented and the species is currently known from no more than ten localities occupying less than 2,000 km<sup>2</sup>, (although it was considered “Endangered” (<abbrev xmlns:xlink="http://www.w3.org/1999/xlink" xlink:title="endangered" id="ABBRID0EOSAE" xlink:type="simple">EN</abbrev>) according to <xref ref-type="bibr" rid="B14">Ekim et al. (2000)</xref>).</p><p>The basic climatic requirements of <italic><tp:taxon-name><tp:taxon-name-part taxon-name-part-type="genus">Arabis</tp:taxon-name-part> <tp:taxon-name-part taxon-name-part-type="species">watsonii</tp:taxon-name-part></tp:taxon-name></italic>, annual main temperature and annual precipitation were calculated as 5.7 °C and 583 ml respectively.</p></tp:treatment-sec><tp:treatment-sec sec-type="Phylogeny" id="SECID0EETAE"><title>Phylogeny.</title><p>The aligned ITS and trnL-F data matrices included 91 species. The ITS data set was 642 bp, of which 236 were variable and 168 parsimony informative, whereas the trnL-F data set incorporates 855 bp, of which 181 were variable and 108 parsimony informative.</p><!--PageBreak--><p>The query of ITS sequences of <italic><tp:taxon-name><tp:taxon-name-part taxon-name-part-type="genus">Arabis</tp:taxon-name-part> <tp:taxon-name-part taxon-name-part-type="species">watsonii</tp:taxon-name-part></tp:taxon-name></italic> in BrassiBase (version 1.1) supported its phylogenetic placement within tribe <tp:taxon-name><tp:taxon-name-part taxon-name-part-type="genus">Arabideae</tp:taxon-name-part></tp:taxon-name> and clearly matching <italic><tp:taxon-name><tp:taxon-name-part taxon-name-part-type="genus">Arabis</tp:taxon-name-part></tp:taxon-name></italic>. The outcome of Bayesian phylogenetic analyses using ITS and trnL-F data sets (Figs <xref ref-type="fig" rid="F3">3</xref>, <xref ref-type="fig" rid="F4">4</xref>) were congruent with each other in regard to the placement of <italic><tp:taxon-name><tp:taxon-name-part taxon-name-part-type="genus">Arabis</tp:taxon-name-part> <tp:taxon-name-part taxon-name-part-type="species">watsonii</tp:taxon-name-part></tp:taxon-name></italic>. In both analyses <italic><tp:taxon-name><tp:taxon-name-part taxon-name-part-type="genus">Arabis</tp:taxon-name-part> <tp:taxon-name-part taxon-name-part-type="species">watsonii</tp:taxon-name-part></tp:taxon-name></italic> falls into the main <italic><tp:taxon-name><tp:taxon-name-part taxon-name-part-type="genus">Arabis</tp:taxon-name-part></tp:taxon-name></italic> clade as sister to <italic><tp:taxon-name><tp:taxon-name-part taxon-name-part-type="genus">Arabis</tp:taxon-name-part> <tp:taxon-name-part taxon-name-part-type="species">hirsuta</tp:taxon-name-part></tp:taxon-name></italic> (L.) Scop. aggregate and its relatives outlined in <xref ref-type="bibr" rid="B22">Karl and Koch (2014)</xref>. Whereas <italic><tp:taxon-name><tp:taxon-name-part taxon-name-part-type="genus">Arabis</tp:taxon-name-part> <tp:taxon-name-part taxon-name-part-type="species">watsonii</tp:taxon-name-part></tp:taxon-name></italic> forms a monophyletic lineage with <italic><tp:taxon-name><tp:taxon-name-part taxon-name-part-type="genus">Arabis</tp:taxon-name-part> <tp:taxon-name-part taxon-name-part-type="species">cretica</tp:taxon-name-part></tp:taxon-name></italic> (Bayesian posterior probability (<abbrev xmlns:xlink="http://www.w3.org/1999/xlink" xlink:title="Bayesian posterior probability" id="ABBRID0EIWAE" xlink:type="simple">pp</abbrev>) = 0.98) in <!--PageBreak-->ITS analysis (Fig. <xref ref-type="fig" rid="F3">3</xref>), this sister relationship was not supported by trnL-F analysis (Fig. <xref ref-type="fig" rid="F4">4</xref>) and chloroplast data shows that <italic><tp:taxon-name><tp:taxon-name-part taxon-name-part-type="genus">Arabis</tp:taxon-name-part> <tp:taxon-name-part taxon-name-part-type="species">watsonii</tp:taxon-name-part></tp:taxon-name></italic>, the <italic><tp:taxon-name><tp:taxon-name-part taxon-name-part-type="genus">Arabis</tp:taxon-name-part> <tp:taxon-name-part taxon-name-part-type="species">hirsuta</tp:taxon-name-part></tp:taxon-name></italic> aggregate, its relatives plus non –European <italic><tp:taxon-name><tp:taxon-name-part taxon-name-part-type="genus">Arabis</tp:taxon-name-part></tp:taxon-name></italic> species are linked to this aggregate (including <italic><tp:taxon-name><tp:taxon-name-part taxon-name-part-type="genus">Arabis</tp:taxon-name-part> <tp:taxon-name-part taxon-name-part-type="species">georgiana</tp:taxon-name-part></tp:taxon-name></italic> R.M.Harper, <italic><tp:taxon-name><tp:taxon-name-part taxon-name-part-type="genus">Arabis</tp:taxon-name-part> <tp:taxon-name-part taxon-name-part-type="species">pycnocarpa</tp:taxon-name-part></tp:taxon-name></italic> M.Hopkins and <italic><tp:taxon-name><tp:taxon-name-part taxon-name-part-type="genus">Arabis</tp:taxon-name-part> <tp:taxon-name-part taxon-name-part-type="species">borealis</tp:taxon-name-part></tp:taxon-name></italic> DC.) forming a monophyletic clade (<abbrev xmlns:xlink="http://www.w3.org/1999/xlink" xlink:title="Bayesian posterior probability" id="ABBRID0ERYAE" xlink:type="simple">pp</abbrev>=1.00).</p><fig id="F3" position="float" orientation="portrait"><label>Figure 3.</label><caption><p>ITS-based phylogenetic backbone of <tp:taxon-name><tp:taxon-name-part taxon-name-part-type="genus">Arabideae</tp:taxon-name-part></tp:taxon-name> that focuses on the placement of <italic><tp:taxon-name><tp:taxon-name-part taxon-name-part-type="genus">Arabis</tp:taxon-name-part> <tp:taxon-name-part taxon-name-part-type="species">watsonii</tp:taxon-name-part></tp:taxon-name></italic>. Shown is the Bayesian maximum clade credibility tree with posterior probability values &gt; 0.5. Highlighted part of the tree, (magnified on the left), is the <italic><tp:taxon-name><tp:taxon-name-part taxon-name-part-type="genus">Arabis</tp:taxon-name-part> <tp:taxon-name-part taxon-name-part-type="species">hirsuta</tp:taxon-name-part></tp:taxon-name></italic> aggregate and its relatives. Color codes: Green = <italic><tp:taxon-name><tp:taxon-name-part taxon-name-part-type="genus">Arabis</tp:taxon-name-part> <tp:taxon-name-part taxon-name-part-type="species">hirsuta</tp:taxon-name-part></tp:taxon-name></italic> aggregate, red=the closest relatives of the <italic><tp:taxon-name><tp:taxon-name-part taxon-name-part-type="genus">Arabis</tp:taxon-name-part> <tp:taxon-name-part taxon-name-part-type="species">hirsuta</tp:taxon-name-part></tp:taxon-name></italic> aggregate, blue = <italic><tp:taxon-name><tp:taxon-name-part taxon-name-part-type="genus">Arabis</tp:taxon-name-part> <tp:taxon-name-part taxon-name-part-type="species">watsonii</tp:taxon-name-part></tp:taxon-name></italic>. Clade names follow <xref ref-type="bibr" rid="B21">Karl and Koch (2013)</xref>.</p></caption><graphic xmlns:xlink="http://www.w3.org/1999/xlink" xlink:href="phytokeys-075-057-g003.jpg" position="float" orientation="portrait" xlink:type="simple" id="oo_113317.jpg"/></fig><fig id="F4" position="float" orientation="portrait"><label>Figure 4.</label><caption><p>trnL-F-based phylogenetic backbone of <tp:taxon-name><tp:taxon-name-part taxon-name-part-type="genus">Arabideae</tp:taxon-name-part></tp:taxon-name> that focuses on the placement of <italic><tp:taxon-name><tp:taxon-name-part taxon-name-part-type="genus">Arabis</tp:taxon-name-part> <tp:taxon-name-part taxon-name-part-type="species">watsonii</tp:taxon-name-part></tp:taxon-name></italic>. Shown is the Bayesian maximum clade credibility tree with posterior probability values &gt; 0.5. Highlighted part of the tree, (magnified on the left), is the <italic><tp:taxon-name><tp:taxon-name-part taxon-name-part-type="genus">Arabis</tp:taxon-name-part> <tp:taxon-name-part taxon-name-part-type="species">hirsuta</tp:taxon-name-part></tp:taxon-name></italic> aggregate and its relatives. Color codes: Green = <italic><tp:taxon-name><tp:taxon-name-part taxon-name-part-type="genus">Arabis</tp:taxon-name-part> <tp:taxon-name-part taxon-name-part-type="species">hirsuta</tp:taxon-name-part></tp:taxon-name></italic> aggregate, red=the closest relatives of the <italic><tp:taxon-name><tp:taxon-name-part taxon-name-part-type="genus">Arabis</tp:taxon-name-part> <tp:taxon-name-part taxon-name-part-type="species">hirsuta</tp:taxon-name-part></tp:taxon-name></italic> aggregate, blue = <italic><tp:taxon-name><tp:taxon-name-part taxon-name-part-type="genus">Arabis</tp:taxon-name-part> <tp:taxon-name-part taxon-name-part-type="species">watsonii</tp:taxon-name-part></tp:taxon-name></italic>. Clade names follow <xref ref-type="bibr" rid="B21">Karl and Koch (2013)</xref>.</p></caption><graphic xmlns:xlink="http://www.w3.org/1999/xlink" xlink:href="phytokeys-075-057-g004.jpg" position="float" orientation="portrait" xlink:type="simple" id="oo_113318.jpg"/></fig></tp:treatment-sec><ref-list><ref id="B8"><mixed-citation xmlns:xlink="http://www.w3.org/1999/xlink" xlink:type="simple">
          <person-group><name name-style="western"><surname>Davis</surname><given-names>PH</given-names></name><name name-style="western"><surname>Mill</surname><given-names>RR</given-names></name><name name-style="western"><surname>Tan</surname><given-names>K</given-names></name></person-group> (<year>1988</year>) <article-title><italic><tp:taxon-name><tp:taxon-name-part taxon-name-part-type="genus">Arabis</tp:taxon-name-part></tp:taxon-name></italic> L.</article-title> In: <person-group><name name-style="western"><surname>Davis</surname><given-names>PH</given-names></name><name name-style="western"><surname>Mill</surname><given-names>RR</given-names></name><name name-style="western"><surname>Tan</surname><given-names>K</given-names></name></person-group> (<role>Eds</role>) <source>Flora of Turkey and the East Aegean Islands</source> (<supplement>Suppl. 1</supplement>). <volume>Vol. 10</volume>, <publisher-name>Edinburgh University Press</publisher-name>, <publisher-loc>Edinburgh</publisher-loc>, <lpage>49</lpage>.</mixed-citation></ref><ref id="B16"><mixed-citation xmlns:xlink="http://www.w3.org/1999/xlink" xlink:type="simple">
          <person-group><name name-style="western"><surname>Fırat</surname><given-names>M</given-names></name></person-group> (<year>2016</year>) <article-title><italic><tp:taxon-name><tp:taxon-name-part taxon-name-part-type="genus">Kemulariella</tp:taxon-name-part> <tp:taxon-name-part taxon-name-part-type="species">tahirelcii</tp:taxon-name-part></tp:taxon-name></italic> (<tp:taxon-name><tp:taxon-name-part taxon-name-part-type="family">Asteraceae</tp:taxon-name-part></tp:taxon-name>; <tp:taxon-name><tp:taxon-name-part taxon-name-part-type="tribe">Astereae</tp:taxon-name-part></tp:taxon-name>), a new species from Şırnak, Turkey.</article-title> <source>Phytotaxa</source> <volume>253</volume>(<issue>1</issue>): <fpage>90</fpage>–<lpage>96</lpage>. doi: <ext-link xlink:type="simple" ext-link-type="doi" xlink:href="10.11646/phytotaxa.253.1.7">10.11646/phytotaxa.253.1.7</ext-link></mixed-citation></ref><ref id="B15"><mixed-citation xmlns:xlink="http://www.w3.org/1999/xlink" xlink:type="simple">
          <person-group><name name-style="western"><surname>Fırat</surname><given-names>M</given-names></name></person-group> (<year>2013</year>) <source>Ferhenga Navên Riwekên Bi Kurdî/Kürtçe Bitki Adları Sözlüğü/ Dictionary of Plant Names in Kurdish</source>, <publisher-name>Kalkan Ofset</publisher-name>, <publisher-loc>Ankara</publisher-loc>, <size units="page">652 pp</size>.</mixed-citation></ref><ref id="B17"><mixed-citation xmlns:xlink="http://www.w3.org/1999/xlink" xlink:type="simple">
          <institution xlink:type="simple">IUCN</institution> (<year>2016</year>) <source>Standards and Petitions Subcommittee. Guidelines for Using the IUCN Red List Categories and Criteria. Version 12</source>. Prepared by the <publisher-name>Standards and Petitions Subcommittee</publisher-name>.</mixed-citation></ref><ref id="B14"><mixed-citation xmlns:xlink="http://www.w3.org/1999/xlink" xlink:type="simple">
          <person-group><name name-style="western"><surname>Ekim</surname><given-names>T</given-names></name><name name-style="western"><surname>Koyuncu</surname><given-names>M</given-names></name><name name-style="western"><surname>Vural</surname><given-names>M</given-names></name><name name-style="western"><surname>Duman</surname><given-names>H</given-names></name><name name-style="western"><surname>Aytaç</surname><given-names>Z</given-names></name><name name-style="western"><surname>Adigüzel</surname><given-names>N</given-names></name></person-group> (<year>2000</year>) <source>Red Data Book of Turkish Plants (<tp:taxon-name><tp:taxon-name-part taxon-name-part-type="phylum">Pteridophyta</tp:taxon-name-part></tp:taxon-name> and <tp:taxon-name><tp:taxon-name-part taxon-name-part-type="phylum">Spermatophyta</tp:taxon-name-part></tp:taxon-name>)</source>. <publisher-name>Turkish Association for the Conservation of Nature and Natural Resources</publisher-name>, <publisher-loc>Ankara</publisher-loc>.</mixed-citation></ref><ref id="B21"><mixed-citation xmlns:xlink="http://www.w3.org/1999/xlink" xlink:type="simple">
          <person-group><name name-style="western"><surname>Karl</surname><given-names>R</given-names></name><name name-style="western"><surname>Koch</surname><given-names>MA</given-names></name></person-group> (<year>2013</year>) <article-title>A world-wide perspective on crucifer speciation and evolution: Phylogenetics, biogeography and trait evolution in tribe <tp:taxon-name><tp:taxon-name-part taxon-name-part-type="genus">Arabideae</tp:taxon-name-part></tp:taxon-name>.</article-title> <source>Annals of Botany (Oxford)</source> <volume>112</volume>: <fpage>983</fpage>–<lpage>1001</lpage>. doi: <ext-link xlink:type="simple" ext-link-type="doi" xlink:href="10.1093/aob/mct165">10.1093/aob/mct165</ext-link></mixed-citation></ref><ref id="B22"><mixed-citation xmlns:xlink="http://www.w3.org/1999/xlink" xlink:type="simple">
          <person-group><name name-style="western"><surname>Karl</surname><given-names>R</given-names></name><name name-style="western"><surname>Koch</surname><given-names>MA</given-names></name></person-group> (<year>2014</year>) <article-title>Phylogenetic signatures of adaptation: the <italic><tp:taxon-name><tp:taxon-name-part taxon-name-part-type="genus">Arabis</tp:taxon-name-part> <tp:taxon-name-part taxon-name-part-type="species">hirsuta</tp:taxon-name-part></tp:taxon-name></italic> species aggregate (<tp:taxon-name><tp:taxon-name-part taxon-name-part-type="family">Brassicaceae</tp:taxon-name-part></tp:taxon-name>) revisited.</article-title> <source>Perspectives in Plant Ecology Evolution and Systematics</source> <volume>16</volume>: <fpage>247</fpage>–<lpage>264</lpage>. doi: <ext-link xlink:type="simple" ext-link-type="doi" xlink:href="10.1016/j.ppees.2014.06.001">10.1016/j.ppees.2014.06.001</ext-link></mixed-citation></ref></ref-list></tp:taxon-treatment>
